# Supplementary material for: Three new species of Dicephalospora from China as revealed by morphological and molecular evidences
Source: MycoKeys. 2019 Jul 1;55:87–99. doi: 10.3897/mycokeys.55.33859 (PMC6614148; doi:10.3897/mycokeys.55.33859)
Supplement: XML Treatment for Dicephalospora albolutea [file mycokeys.55.33859-treatment1.xml]

<!DOCTYPE tp:taxon-treatment
  PUBLIC "-//TaxonX//DTD Taxonomic Treatment Publishing DTD v0 20100105//EN" "tax-treatment-NSO.dtd">
<tp:taxon-treatment xmlns:tp="http://www.plazi.org/taxpub"><tp:treatment-meta><kwd-group><label>Taxon classification</label><kwd><named-content xmlns:xlink="http://www.w3.org/1999/xlink" content-type="kingdom">Fungi</named-content></kwd><kwd><named-content xmlns:xlink="http://www.w3.org/1999/xlink" content-type="order">Helotiales</named-content></kwd><kwd><named-content xmlns:xlink="http://www.w3.org/1999/xlink" content-type="family">Sclerotiniaceae</named-content></kwd></kwd-group><mixed-citation publication-type="journal"><person-group><name><surname>Zheng</surname><given-names>Huan-Di</given-names></name><name><surname>Zhuang</surname><given-names>Wen-Ying</given-names></name></person-group><article-title>Three new species of <italic><tp:taxon-name><tp:taxon-name-part taxon-name-part-type="genus" reg="Dicephalospora">Dicephalospora</tp:taxon-name-part></tp:taxon-name></italic> from China as revealed by morphological and molecular evidences</article-title><source>MycoKeys</source><day>01</day><month>7</month><year>2019</year><volume>55</volume><fpage>87</fpage><lpage>99</lpage><pub-id pub-id-type="doi">10.3897/mycokeys.55.33859</pub-id></mixed-citation></tp:treatment-meta><tp:nomenclature><tp:taxon-name>
              <tp:taxon-name-part taxon-name-part-type="genus" reg="Dicephalospora">Dicephalospora</tp:taxon-name-part>
              <tp:taxon-name-part taxon-name-part-type="species" reg="albolutea">albolutea</tp:taxon-name-part>
            </tp:taxon-name><tp:taxon-authority>H.D. Zheng &amp; W.Y. Zhuang</tp:taxon-authority><tp:taxon-status xmlns:xlink="http://www.w3.org/1999/xlink" xlink:type="simple">sp. nov.</tp:taxon-status><xref ref-type="fig" rid="F2">Figure 2</xref></tp:nomenclature><tp:treatment-sec sec-type="etymology" id="SECID0EGYAE"><title>Etymology.</title><p>The specific epithet refers to the color of apothecia.</p></tp:treatment-sec><tp:treatment-sec sec-type="Holotype" id="SECID0ELYAE"><title>Holotype.</title><p>CHINA. Yunnan Province, Binchuan County, Jizu Mountain, alt. 2500 m, on rotten leaf veins, 21 September 2017, H.D. Zheng, X.C. Wang, Y.B. Zhang &amp; Y. Zhang 11613 (<abbrev xmlns:xlink="http://www.w3.org/1999/xlink" xlink:title="Herbarium Mycologicum Academiae Sinicae" id="ABBRID0ERYAE" xlink:type="simple">HMAS</abbrev> 279693, ITS GenBank accession number: <ext-link xmlns:xlink="http://www.w3.org/1999/xlink" ext-link-type="gen" xlink:href="MK425601" xlink:type="simple">MK425601</ext-link>).</p></tp:treatment-sec><tp:treatment-sec sec-type="description" id="SECID0E1YAE"><title>Description.</title><p><italic>Apothecia</italic> scattered, discoid, stipitate, with even margin, 1−2.5 mm in diameter; hymenium surface cream to yellowish white; receptacle surface concolorous. <italic>Ectal excipulum</italic> of textura prismatica, 20−70 μm thick, cells somewhat thick- and glassy-walled, 16.5−40 × 5.5−11 μm. <italic>Medullary excipulum</italic> of textura porrecta and textura intricata, 25−275 μm thick, hyphae hyaline, thin-walled, 2.5−5 μm wide. <italic>Subhymenium</italic> not distinguishable. <italic>Hymenium</italic> 165−175 μm thick. <italic>Asci</italic> unitunicate, arising from simple septa, 8-spored, cylindric-clavate, J+ in Melzer’s reagent and Lugol’s solution without KOH pretreatment, visible as two blue lines, 140−156 × 9.5−10.5 μm. <italic>Ascospores</italic> sausage-shaped to subfusoid, with anterior end rounded and posterior end narrower, slightly curved, aseptate, hyaline, smooth, lacking a gel cap at each end, multiguttulate, with a dark-stained area when mounted in cotton blue solution, biseriate, 26−31 × 3.8−5.0 μm. <italic>Paraphyses</italic> filiform, straight, slightly enlarged at apex, hyaline, septate, 3−3.5 μm broad at upper portion and 1.5−2 μm below, equal to or very slightly exceeding the asci.</p><fig id="F2" position="float" orientation="portrait"><label>Figure 2.</label><caption><p><italic><tp:taxon-name><tp:taxon-name-part taxon-name-part-type="genus" reg="Dicephalospora">Dicephalospora</tp:taxon-name-part><tp:taxon-name-part taxon-name-part-type="species" reg="albolutea">albolutea</tp:taxon-name-part></tp:taxon-name></italic> (<abbrev xmlns:xlink="http://www.w3.org/1999/xlink" xlink:title="Herbarium Mycologicum Academiae Sinicae" id="ABBRID0ED1AE" xlink:type="simple">HMAS</abbrev> 279693, <bold>holotype</bold>). <bold>a</bold> fresh apothecia on natural substrate <bold>b</bold> longitudinal section of apothecium <bold>c</bold> structure of margin and hymenium <bold>d</bold> structure of flank <bold>e</bold> asci <bold>f</bold> IKI reaction of apical rings <bold>g</bold> ascospores. Mouting media: <bold>b–e, g</bold> lacto-phenol cotton <bold>f</bold> lugol’s solution. Scale bars: 5 mm (<bold>a</bold>); 200 μm (<bold>b</bold>); 20 μm (<bold>c, d</bold>); 10 μm (<bold>e, f</bold>); 5 μm (<bold>g</bold>).</p></caption><graphic xmlns:xlink="http://www.w3.org/1999/xlink" xlink:href="mycokeys-55-087-g002.jpg" position="float" orientation="portrait" xlink:type="simple" id="oo_314485.jpg"/></fig></tp:treatment-sec><tp:treatment-sec sec-type="notes" id="SECID0EK2AE"><title>Notes.</title><p>The diagnostic features of <italic><tp:taxon-name><tp:taxon-name-part taxon-name-part-type="genus" reg="Dicephalospora">D.</tp:taxon-name-part><tp:taxon-name-part taxon-name-part-type="species" reg="albolutea">albolutea</tp:taxon-name-part></tp:taxon-name></italic> are cream to yellowish white apothecia and sausage-shaped ascospores. The apothecial color of earlier known <italic><tp:taxon-name><tp:taxon-name-part taxon-name-part-type="genus" reg="Dicephalospora">Dicephalospora</tp:taxon-name-part></tp:taxon-name></italic> species varied from yellow, orange, red to dark, but never as pale as that in <italic><tp:taxon-name><tp:taxon-name-part taxon-name-part-type="genus" reg="Dicephalospora">D.</tp:taxon-name-part><tp:taxon-name-part taxon-name-part-type="species" reg="albolutea">albolutea</tp:taxon-name-part></tp:taxon-name></italic>. <italic><tp:taxon-name><tp:taxon-name-part taxon-name-part-type="genus" reg="Dicephalospora">Dicephalospora</tp:taxon-name-part><tp:taxon-name-part taxon-name-part-type="species" reg="calochroa">calochroa</tp:taxon-name-part></tp:taxon-name></italic> (Syd. &amp; P. Syd.) Spooner is somewhat similar in length of asci and ascospores, but differs by vivid orange apothecia, wider asci (125−150 × 12−15 μm) and ascospores (20−25 × 6−8 μm), which are pointed at both ends (<xref ref-type="bibr" rid="B12">Spooner 1987</xref>). <italic><tp:taxon-name><tp:taxon-name-part taxon-name-part-type="genus" reg="Dicephalospora">Dicephalospora</tp:taxon-name-part><tp:taxon-name-part taxon-name-part-type="species" reg="albolutea">albolutea</tp:taxon-name-part></tp:taxon-name></italic> differs from any investigated species by at least 45 bp in sequences of ITS region, and appeared as an independent lineage in the phylogenetic tree (Fig. <xref ref-type="fig" rid="F1">1</xref>), which further confirmed its distinction from others in the group.</p></tp:treatment-sec><tp:treatment-sec><!--Section generated to contain objects referenced in tp:taxon-treatment.--><fig id="F1" position="float" orientation="portrait"><label>Figure 1.</label><caption><p>One of the <abbrev xmlns:xlink="http://www.w3.org/1999/xlink" xlink:title="maximum parsimony" id="ABBRID0EHWAE" xlink:type="simple">MP</abbrev> trees inferred from ITS sequences. Bootstrap support values (≥50%) of <abbrev xmlns:xlink="http://www.w3.org/1999/xlink" xlink:title="maximum parsimony" id="ABBRID0ELWAE" xlink:type="simple">MP</abbrev> and <abbrev xmlns:xlink="http://www.w3.org/1999/xlink" xlink:title="neighbor-joining" id="ABBRID0EPWAE" xlink:type="simple">NJ</abbrev> are shown at nodes from left to right. New proposed species are shown in bold. New species are in bold. Sequences derived from holotypes are marked with an asterisk (*).</p></caption><graphic xmlns:xlink="http://www.w3.org/1999/xlink" xlink:href="mycokeys-55-087-g001.jpg" position="float" orientation="portrait" xlink:type="simple" id="oo_314484.jpg"/></fig></tp:treatment-sec><ref-list><ref id="B12"><mixed-citation xmlns:xlink="http://www.w3.org/1999/xlink" xlink:type="simple"><person-group><name name-style="western"><surname>Spooner</surname><given-names>BM</given-names></name></person-group> (<year>1987</year>) <article-title><tp:taxon-name><tp:taxon-name-part taxon-name-part-type="order">Helotiales</tp:taxon-name-part></tp:taxon-name> of Australasia: <tp:taxon-name><tp:taxon-name-part taxon-name-part-type="family">Geoglossaceae</tp:taxon-name-part></tp:taxon-name>, <tp:taxon-name><tp:taxon-name-part taxon-name-part-type="family">Orbiliaceae</tp:taxon-name-part></tp:taxon-name>, <tp:taxon-name><tp:taxon-name-part taxon-name-part-type="family">Sclerotiniaceae</tp:taxon-name-part></tp:taxon-name>, <tp:taxon-name><tp:taxon-name-part taxon-name-part-type="family">Hyaloscyphaceae</tp:taxon-name-part></tp:taxon-name>.</article-title><source>Bibliotheca Mycologica</source><volume>116</volume>: <fpage>1</fpage>–<lpage>711</lpage>.</mixed-citation></ref></ref-list></tp:taxon-treatment>
