# Supplementary material for: Three new species of Dicephalospora from China as revealed by morphological and molecular evidences
Source: MycoKeys. 2019 Jul 1;55:87–99. doi: 10.3897/mycokeys.55.33859 (PMC6614148; doi:10.3897/mycokeys.55.33859)
Supplement: XML Treatment for Dicephalospora shennongjiana [file mycokeys.55.33859-treatment2.xml]

<!DOCTYPE tp:taxon-treatment
  PUBLIC "-//TaxonX//DTD Taxonomic Treatment Publishing DTD v0 20100105//EN" "tax-treatment-NSO.dtd">
<tp:taxon-treatment xmlns:tp="http://www.plazi.org/taxpub"><tp:treatment-meta><kwd-group><label>Taxon classification</label><kwd><named-content xmlns:xlink="http://www.w3.org/1999/xlink" content-type="kingdom">Fungi</named-content></kwd><kwd><named-content xmlns:xlink="http://www.w3.org/1999/xlink" content-type="order">Helotiales</named-content></kwd><kwd><named-content xmlns:xlink="http://www.w3.org/1999/xlink" content-type="family">Sclerotiniaceae</named-content></kwd></kwd-group><mixed-citation publication-type="journal"><person-group><name><surname>Zheng</surname><given-names>Huan-Di</given-names></name><name><surname>Zhuang</surname><given-names>Wen-Ying</given-names></name></person-group><article-title>Three new species of <italic><tp:taxon-name><tp:taxon-name-part taxon-name-part-type="genus" reg="Dicephalospora">Dicephalospora</tp:taxon-name-part></tp:taxon-name></italic> from China as revealed by morphological and molecular evidences</article-title><source>MycoKeys</source><day>01</day><month>7</month><year>2019</year><volume>55</volume><fpage>87</fpage><lpage>99</lpage><pub-id pub-id-type="doi">10.3897/mycokeys.55.33859</pub-id></mixed-citation></tp:treatment-meta><tp:nomenclature><tp:taxon-name>
              <tp:taxon-name-part taxon-name-part-type="genus" reg="Dicephalospora">Dicephalospora</tp:taxon-name-part>
              <tp:taxon-name-part taxon-name-part-type="species" reg="shennongjiana">shennongjiana</tp:taxon-name-part>
            </tp:taxon-name><tp:taxon-authority>H.D. Zheng &amp; W.Y. Zhuang</tp:taxon-authority><tp:taxon-status xmlns:xlink="http://www.w3.org/1999/xlink" xlink:type="simple">sp. nov.</tp:taxon-status><xref ref-type="fig" rid="F3">Figure 3</xref></tp:nomenclature><tp:treatment-sec sec-type="etymology" id="SECID0EV5AE"><title>Etymology.</title><p>The specific epithet refers to the type locality of the fungus.</p></tp:treatment-sec><tp:treatment-sec sec-type="Holotype" id="SECID0E15AE"><title>Holotype.</title><p>CHINA. Hubei Province, Shennongjia, Shennongyuan, alt. 2250 m, on stromatized dead vine, 15 Sept 2014, H.D. Zheng, Z.Q. Zeng, W.T. Qin &amp; K. Chen 9589 (<abbrev xmlns:xlink="http://www.w3.org/1999/xlink" xlink:title="Herbarium Mycologicum Academiae Sinicae" id="ABBRID0EA6AE" xlink:type="simple">HMAS</abbrev> 279698, ITS GenBank accession number: <ext-link xmlns:xlink="http://www.w3.org/1999/xlink" ext-link-type="gen" xlink:href="MK425606" xlink:type="simple">MK425606</ext-link>).</p></tp:treatment-sec><tp:treatment-sec sec-type="description" id="SECID0EJ6AE"><title>Description.</title><p><italic>Apothecia</italic> scattered, discoid to flat, stipitate, with even margin, 0.5−0.8 mm in diameter; hymenium surface greenish yellow; receptacle surface slightly darker. <italic>Ectal excipulum</italic> of textura prismatica, 15−40 μm thick, cells hyaline to pale brownish, somewhat thick- and glassy-walled, 10−20 × 4−11 μm. <italic>Medullary excipulum</italic> of textura intricata, 25−110 μm thick, hyphae hyaline, thin-walled, 2−4 μm wide. <italic>Subhymenium</italic> about 15 μm thick. <italic>Hymenium</italic> 170−180 μm thick. <italic>Asci</italic> arising from simple septa, unitunicate, 8-spored, clavate, J+ in Melzer’s reagent and Lugol’s solution without KOH pretreatment, visible as two blue lines, 130−150 × 14−16.5 μm. <italic>Ascospores</italic> elliptical-subfusoid, aseptate, hyaline, smooth, lacking a gel cap at each end, multiguttulate, with a dark-stained area when mounted in cotton blue solution, uniseriate, 19−22 × 7−8.8 μm. <italic>Paraphyses</italic> filiform, slightly enlarged at apex, hyaline, septate, branched and tangled near apex, 3−3.5 μm broad at upper portion and 1.5−2 μm below, exceeding the asci by 10−20 μm.</p><fig id="F3" position="float" orientation="portrait"><label>Figure 3.</label><caption><p><italic><tp:taxon-name><tp:taxon-name-part taxon-name-part-type="genus" reg="Dicephalospora">Dicephalospora</tp:taxon-name-part><tp:taxon-name-part taxon-name-part-type="species" reg="shennongjiana">shennongjiana</tp:taxon-name-part></tp:taxon-name></italic> (<abbrev xmlns:xlink="http://www.w3.org/1999/xlink" xlink:title="Herbarium Mycologicum Academiae Sinicae" id="ABBRID0ETAAG" xlink:type="simple">HMAS</abbrev> 279698, <bold>holotype</bold>) <bold>a</bold> fresh apothecia on natural substrate <bold>b</bold> dried apothecia <bold>c</bold> longitudinal section of apothecium <bold>d</bold> structure of margin, flank and hymenium <bold>e</bold> asci <bold>f</bold> IKI reaction of apical rings <bold>g</bold> ascospores in an ascus <bold>h</bold> ascospores. Mouting media: <bold>c–e, g, h</bold> lacto-phenol cotton <bold>f</bold> fugol’s solution. Scale bars: 2 mm (<bold>a</bold>); 0.4 mm (<bold>b</bold>); 200 μm (<bold>c</bold>); 20 μm (<bold>d</bold>); 10 μm (<bold>e–h</bold>).</p></caption><graphic xmlns:xlink="http://www.w3.org/1999/xlink" xlink:href="mycokeys-55-087-g003.jpg" position="float" orientation="portrait" xlink:type="simple" id="oo_314486.jpg"/></fig></tp:treatment-sec><tp:treatment-sec sec-type="notes" id="SECID0E3BAG"><title>Notes.</title><p>The new species can be distinguished from other species by shape of ascospores and tangled paraphyses apices. <italic><tp:taxon-name><tp:taxon-name-part taxon-name-part-type="genus" reg="Dicephalospora">Dicephalospora</tp:taxon-name-part><tp:taxon-name-part taxon-name-part-type="species" reg="damingshanica">damingshanica</tp:taxon-name-part></tp:taxon-name></italic> has a similarly shaped ascospore, but larger (22−32 × 9−12.7 μm), and with a hyaline mucilaginous cap at both ends (<xref ref-type="bibr" rid="B22">Zhuang 1999</xref>). Phylogenetically, <italic><tp:taxon-name><tp:taxon-name-part taxon-name-part-type="genus" reg="Dicephalospora">D.</tp:taxon-name-part><tp:taxon-name-part taxon-name-part-type="species" reg="shennongjiana">shennongjiana</tp:taxon-name-part></tp:taxon-name></italic> is closely related to <italic><tp:taxon-name><tp:taxon-name-part taxon-name-part-type="genus" reg="Dicephalospora">D.</tp:taxon-name-part><tp:taxon-name-part taxon-name-part-type="species" reg="huangshanica">huangshanica</tp:taxon-name-part></tp:taxon-name></italic>, but the latter differs by red apothecia, smaller asci (89−96 × 9.5−11 μm), fusoid ascospores (18−26 × 4−5 μm) (<xref ref-type="bibr" rid="B20">Zhuang 1995a</xref>), and 22 bp divergence in ITS region.</p></tp:treatment-sec><ref-list><ref id="B22"><mixed-citation xmlns:xlink="http://www.w3.org/1999/xlink" xlink:type="simple"><person-group><name name-style="western"><surname>Zhuang</surname><given-names>WY</given-names></name></person-group> (<year>1999</year>) <article-title><tp:taxon-name><tp:taxon-name-part taxon-name-part-type="family">Discomycetes</tp:taxon-name-part></tp:taxon-name> of tropical China. VI. Additional species from Guangxi.</article-title><source>Fungal Diversity</source><volume>3</volume>: <fpage>187</fpage>–<lpage>196</lpage>.</mixed-citation></ref><ref id="B20"><mixed-citation xmlns:xlink="http://www.w3.org/1999/xlink" xlink:type="simple"><person-group><name name-style="western"><surname>Zhuang</surname><given-names>WY</given-names></name></person-group> (<year>1995a</year>) <article-title>A few petiole-inhabiting discomycetes in China.</article-title><source>Mycosystema</source><volume>7</volume>: <fpage>13</fpage>–<lpage>17</lpage>.</mixed-citation></ref></ref-list></tp:taxon-treatment>
