# Supplementary material for: Three new species of Dicephalospora from China as revealed by morphological and molecular evidences
Source: MycoKeys. 2019 Jul 1;55:87–99. doi: 10.3897/mycokeys.55.33859 (PMC6614148; doi:10.3897/mycokeys.55.33859)
Supplement: XML Treatment for Dicephalospora yunnanica [file mycokeys.55.33859-treatment3.xml]

<!DOCTYPE tp:taxon-treatment
  PUBLIC "-//TaxonX//DTD Taxonomic Treatment Publishing DTD v0 20100105//EN" "tax-treatment-NSO.dtd">
<tp:taxon-treatment xmlns:tp="http://www.plazi.org/taxpub"><tp:treatment-meta><kwd-group><label>Taxon classification</label><kwd><named-content xmlns:xlink="http://www.w3.org/1999/xlink" content-type="kingdom">Fungi</named-content></kwd><kwd><named-content xmlns:xlink="http://www.w3.org/1999/xlink" content-type="order">Helotiales</named-content></kwd><kwd><named-content xmlns:xlink="http://www.w3.org/1999/xlink" content-type="family">Sclerotiniaceae</named-content></kwd></kwd-group><mixed-citation publication-type="journal"><person-group><name><surname>Zheng</surname><given-names>Huan-Di</given-names></name><name><surname>Zhuang</surname><given-names>Wen-Ying</given-names></name></person-group><article-title>Three new species of <italic><tp:taxon-name><tp:taxon-name-part taxon-name-part-type="genus" reg="Dicephalospora">Dicephalospora</tp:taxon-name-part></tp:taxon-name></italic> from China as revealed by morphological and molecular evidences</article-title><source>MycoKeys</source><day>01</day><month>7</month><year>2019</year><volume>55</volume><fpage>87</fpage><lpage>99</lpage><pub-id pub-id-type="doi">10.3897/mycokeys.55.33859</pub-id></mixed-citation></tp:treatment-meta><tp:nomenclature><tp:taxon-name>
              <tp:taxon-name-part taxon-name-part-type="genus" reg="Dicephalospora">Dicephalospora</tp:taxon-name-part>
              <tp:taxon-name-part taxon-name-part-type="species" reg="yunnanica">yunnanica</tp:taxon-name-part>
            </tp:taxon-name><tp:taxon-authority>H.D. Zheng &amp; W.Y. Zhuang</tp:taxon-authority><tp:taxon-status xmlns:xlink="http://www.w3.org/1999/xlink" xlink:type="simple">sp. nov.</tp:taxon-status><xref ref-type="fig" rid="F4">Figure 4</xref></tp:nomenclature><tp:treatment-sec sec-type="etymology" id="SECID0EVEAG"><title>Etymology.</title><p>The specific epithet refers to the type locality of the fungus.</p></tp:treatment-sec><tp:treatment-sec sec-type="Holotype" id="SECID0E1EAG"><title>Holotype.</title><p>CHINA. Yunnan Province, Maguan County, Dabao Village, alt. 1565 m, on rotten leaf rachis, 13 August 2016, X.H. Wang, S.H. Li, H.D. Zheng &amp; S.C. Li YN16-108 (HMAS279699, ITS GenBank accession number: <ext-link xmlns:xlink="http://www.w3.org/1999/xlink" ext-link-type="gen" xlink:href="MK425607" xlink:type="simple">MK425607</ext-link>).</p></tp:treatment-sec><tp:treatment-sec sec-type="description" id="SECID0EFFAG"><title>Description.</title><p><italic>Apothecia</italic> scattered, discoid, stipitate, with even margin, 0.8−2.0 mm in diameter; hymenium surface bright yellow to orange; receptacle surface paler. <italic>Ectal excipulum</italic> of textura prismatica, 22−60 μm thick, cells hyaline, somewhat thick- and glassy-walled, 7−20 × 5−7 μm. <italic>Medullary excipulum</italic> of textura intricata, 30−230 μm thick, hyphae thin-walled, 2−5 μm wide. <italic>Subhymenium</italic> not distinguishable. <italic>Hymenium</italic> 100−115 μm thick. <italic>Asci</italic> arising from simple septa, unitunicate, 8-spored, cylindric-clavate, J+ in Melzer’s reagent and Lugol’s solution without KOH pretreatment, visible as two faint blue lines, 85−100 × 7.5−8.5 μm. <italic>Ascospores</italic> fusoid, aseptate, with one side very slightly flattened and pointed at ends, hyaline, smooth, lacking a gel cap at each end, multiguttulate, biseriate, 16.5−25.3 × 3.3−3.5 μm. <italic>Paraphyses</italic> filiform, slightly enlarged at apex, straight or sometimes slightly curved at the apical portion, hyaline, septate, 2.5−4 μm broad at upper portion and 1.5−2 μm below, slightly exceeding the asci by about 5 μm.</p><fig id="F4" position="float" orientation="portrait"><label>Figure 4.</label><caption><p><italic><tp:taxon-name><tp:taxon-name-part taxon-name-part-type="genus" reg="Dicephalospora">Dicephalospora</tp:taxon-name-part><tp:taxon-name-part taxon-name-part-type="species" reg="yunnanica">yunnanica</tp:taxon-name-part></tp:taxon-name></italic> (<abbrev xmlns:xlink="http://www.w3.org/1999/xlink" xlink:title="Herbarium Mycologicum Academiae Sinicae" id="ABBRID0EOGAG" xlink:type="simple">HMAS</abbrev> 279699, <bold>holotype</bold>) <bold>a</bold> fresh apothecia on natural substrate <bold>b</bold> dried apothecia <bold>c</bold> longitudinal section of apothecium <bold>d</bold> structure of margin, flank and hymenium <bold>e, f</bold> asci <bold>g</bold> IKI reaction of apical rings <bold>h</bold> ascospores. Mouting media: <bold>c–e, h</bold> lacto-phenol cotton <bold>f, g</bold> lugol’s solution. Scale bars: 5 mm (<bold>a</bold>); 2 mm (<bold>b</bold>); 200 μm (<bold>c</bold>); 20 μm (<bold>d</bold>); 10 μm (<bold>e–g</bold>); 5 μm (<bold>h</bold>).</p></caption><graphic xmlns:xlink="http://www.w3.org/1999/xlink" xlink:href="mycokeys-55-087-g004.jpg" position="float" orientation="portrait" xlink:type="simple" id="oo_314487.jpg"/></fig></tp:treatment-sec><tp:treatment-sec sec-type="material" id="SECID0EXHAG"><title>Additional specimens examined.</title><p>CHINA. Yunnan Province, Maguan County, Xiaobaozi Town, alt. 1550 m, on rotten leaf rachis, 13 August 2016, X.H. Wang, S.H. Li, H.D. Zheng &amp; S.C. Li YN16-135 (<abbrev xmlns:xlink="http://www.w3.org/1999/xlink" xlink:title="Herbarium Mycologicum Academiae Sinicae" id="ABBRID0E4HAG" xlink:type="simple">HMAS</abbrev> 279700); Maguan County, Pojiao Village, alt. 1450 m, on rotten leaf rachis, 14 August 2016, X.H. Wang, S.H. Li, H.D. Zheng &amp; S.C. Li YN16-165 (<abbrev xmlns:xlink="http://www.w3.org/1999/xlink" xlink:title="Herbarium Mycologicum Academiae Sinicae" id="ABBRID0EBIAG" xlink:type="simple">HMAS</abbrev> 279700).</p></tp:treatment-sec><tp:treatment-sec sec-type="notes" id="SECID0EFIAG"><title>Notes.</title><p><italic><tp:taxon-name><tp:taxon-name-part taxon-name-part-type="genus" reg="Dicephalospora">Dicephalospora</tp:taxon-name-part><tp:taxon-name-part taxon-name-part-type="species" reg="yunnanica">yunnanica</tp:taxon-name-part></tp:taxon-name></italic> shares similar gross morphology with and appeared to be sister of <italic><tp:taxon-name><tp:taxon-name-part taxon-name-part-type="genus" reg="Dicephalospora">D.</tp:taxon-name-part><tp:taxon-name-part taxon-name-part-type="species" reg="aurantiaca">aurantiaca</tp:taxon-name-part></tp:taxon-name></italic> in the phylogenetic tree (Fig. <xref ref-type="fig" rid="F1">1</xref>). However, <italic><tp:taxon-name><tp:taxon-name-part taxon-name-part-type="genus" reg="Dicephalospora">D.</tp:taxon-name-part><tp:taxon-name-part taxon-name-part-type="species" reg="aurantiaca">aurantiaca</tp:taxon-name-part></tp:taxon-name></italic> has larger asci (93−103 × 9.7−10.5 μm) and ascospores (21−26 × 4−4.8 μm), as well as obviously curved paraphysis apices (<xref ref-type="bibr" rid="B20">Zhuang 1995a</xref>; <xref ref-type="bibr" rid="B23">Zhuang et al. 2016</xref>). Concerning the DNA sequence data, the three collections of <italic><tp:taxon-name><tp:taxon-name-part taxon-name-part-type="genus" reg="Dicephalospora">D.</tp:taxon-name-part><tp:taxon-name-part taxon-name-part-type="species" reg="yunnanica">yunnanica</tp:taxon-name-part></tp:taxon-name></italic> share exactly the same sequences, while the closest species <italic><tp:taxon-name><tp:taxon-name-part taxon-name-part-type="genus" reg="Dicephalospora">D.</tp:taxon-name-part><tp:taxon-name-part taxon-name-part-type="species" reg="aurantiaca">aurantiaca</tp:taxon-name-part></tp:taxon-name></italic> showed 75 bp divergence (including 32 gaps) for ITS.</p></tp:treatment-sec><tp:treatment-sec><!--Section generated to contain objects referenced in tp:taxon-treatment.--><fig id="F1" position="float" orientation="portrait"><label>Figure 1.</label><caption><p>One of the <abbrev xmlns:xlink="http://www.w3.org/1999/xlink" xlink:title="maximum parsimony" id="ABBRID0EHWAE" xlink:type="simple">MP</abbrev> trees inferred from ITS sequences. Bootstrap support values (≥50%) of <abbrev xmlns:xlink="http://www.w3.org/1999/xlink" xlink:title="maximum parsimony" id="ABBRID0ELWAE" xlink:type="simple">MP</abbrev> and <abbrev xmlns:xlink="http://www.w3.org/1999/xlink" xlink:title="neighbor-joining" id="ABBRID0EPWAE" xlink:type="simple">NJ</abbrev> are shown at nodes from left to right. New proposed species are shown in bold. New species are in bold. Sequences derived from holotypes are marked with an asterisk (*).</p></caption><graphic xmlns:xlink="http://www.w3.org/1999/xlink" xlink:href="mycokeys-55-087-g001.jpg" position="float" orientation="portrait" xlink:type="simple" id="oo_314484.jpg"/></fig></tp:treatment-sec><ref-list><ref id="B20"><mixed-citation xmlns:xlink="http://www.w3.org/1999/xlink" xlink:type="simple"><person-group><name name-style="western"><surname>Zhuang</surname><given-names>WY</given-names></name></person-group> (<year>1995a</year>) <article-title>A few petiole-inhabiting discomycetes in China.</article-title><source>Mycosystema</source><volume>7</volume>: <fpage>13</fpage>–<lpage>17</lpage>.</mixed-citation></ref><ref id="B23"><mixed-citation xmlns:xlink="http://www.w3.org/1999/xlink" xlink:type="simple"><person-group><name name-style="western"><surname>Zhuang</surname><given-names>WY</given-names></name><name name-style="western"><surname>Zeng</surname><given-names>ZQ</given-names></name><name name-style="western"><surname>Liu</surname><given-names>XX</given-names></name></person-group> (<year>2016</year>) <article-title>Taxonomic revision of the genus <italic><tp:taxon-name><tp:taxon-name-part taxon-name-part-type="genus">Dicephalospora</tp:taxon-name-part></tp:taxon-name></italic> (<tp:taxon-name><tp:taxon-name-part taxon-name-part-type="order">Helotiales</tp:taxon-name-part></tp:taxon-name>) in China.</article-title><source>Mycosystema</source><volume>35</volume>: <fpage>791</fpage>–<lpage>801</lpage>. <ext-link xlink:type="simple" ext-link-type="doi" xlink:href="10.13346/j.mycosystema.160047">https://doi.org/10.13346/j.mycosystema.160047</ext-link></mixed-citation></ref></ref-list></tp:taxon-treatment>
